# Supplementary material for: Schizotypal Traits, Psychopathology, and Reflective Functioning Impairments During Adolescence: A Bayesian Network Approach
Source: Schizophr Bull. 2025 Mar 4;51(Suppl 2):S214–25. doi: 10.1093/schbul/sbae041 (PMC11879529; doi:10.1093/schbul/sbae041)
Supplement: sbae041_suppl_Supplementary_Figures_S1 [file sbae041_suppl_supplementary_figures_s1.zip]

Archive with 1 entries (1 files):
- sbae041_suppl_Supplementary_Figures_S1.odt
