# Supplementary material for: Schizotypal Traits, Psychopathology, and Reflective Functioning Impairments During Adolescence: A Bayesian Network Approach
Source: Schizophr Bull. 2025 Mar 4;51(Suppl 2):S214–25. doi: 10.1093/schbul/sbae041 (PMC11879529; doi:10.1093/schbul/sbae041)
Supplement: sbae041_suppl_Supplementary_Figures_S1 [file sbae041_suppl_supplementary_figures_s1.zip › sbae041_suppl_Supplementary_Figures_S1.odt]

Supplementary Materials

S1. Figure S1. The directed acyclic graph (DAG) of schizotypal higher-order dimensions, psychopathology, and certainty 
S2. R scripts for the network analysis of the study


S1. Supplementary Figure
Figure S1. The directed acyclic graph (DAG) of schizotypal higher-order dimensions, psychopathology, and certainty
Diagrama

Descripción generada automáticamente
The directed acyclic graph (DAG) of schizotypal higher-order dimensions, psychopathology, and certainty 
Note. Positive schizotypy (Ideas of Reference, Magical Thinking, Unusual Perceptual Experiences, and Paranoid Ideation), Anhedonia (Physical Anhedonia and Social Anhedonia), and Social Disorganization (Odd Thinking and Speech, Odd Behaviour, Lack of Close Friends, and Excessive Social Anxiety). 
This graphical representation shows the consensus network of 1,000 bootstrapped models. All estimated edges in the estimated network appeared in at least 85% of the fitted networks and were pointing in the given direction in a least 51% of the fitted networks. Thick arrows indicate high directional probabilities, thin arrows low directional probabilities.
S2. R scripts for the network analysis of the study
library(bnlearn)
library(psychTools)
library(haven)
library(mgm)
library(qgraph)
library(networktools)
library(dplyr)
library(ggplot2)
library(Hmisc)
library(bootnet)
library(qgraph)
library(networktools)
library(mgm)
library(corrplot)
library(Rgraphviz)

##############FIRST DAG: SCHIZOTYPAL TRAITS######################

##-------------------- data import and data manipulation -----------------------
DAG1 <- read_sav("data1.sav")

View(DAG1)

names(DAG1) <- c("Ideas of reference","Magical thinking",
 "Unusual perceptual experiences","Odd language",
 "Paranoid ideation","Physical anhedonia",
 "Social anhedonia","Odd behaviour", 
 "No close friends", "Social anxiety")


netdata <- as.data.frame(apply(DAG1, 2, as.numeric)) ## convert to numerics


## ---------------------------- Bayesian network schizotypal -------------------

Bayeisannetwork <- hc(netdata, restart = 50, perturb = 100) ## hc gives directed graph

Bayeisannetwork
bnlearn::score(Bayeisannetwork, data = netdata) ## global network score
astr <- arc.strength(Bayeisannetwork, netdata, "bic-g") ## connection strength
astr[order(astr[,3]), ] ## sorted edge strength from strongest to weakest
dev.new()

bnplot<-strength.plot(Bayeisannetwork,astr, shape = "ellipse")

## Learn 1000 network structures (keep the number of restarts and perturbations considerablly low)

set.seed(123)
bootnet <- boot.strength(netdata, R = 1000, algorithm = "hc", 
 algorithm.args = list(restart = 5, perturb = 10), debug = TRUE)
head(bootnet)

## filter the ones with a strength larger than 0.85 and a direction probability > 0.5

bootnet[bootnet$strength > 0.85 & bootnet$direction > 0.5, ]

## net1: build the average network using a 0.85 threshold
avgnet1 <- averaged.network(bootnet, threshold = 0.85)
avgnet1
bnlearn::score(avgnet1, data = netdata)
astr1 <- arc.strength(avgnet1, netdata, "bic-g") 
dev.new()
bnplot1<-strength.plot(avgnet1, astr1, shape = "ellipse")


## use 0.85 threshold, edge strenghts are determined by direction probability
boottab2 <- bootnet[bootnet$strength > 0.85 & bootnet$direction > 0.5, ] 
boottab2
astr5 <- boottab2  
astr5$strength <- astr5$direction  

bnplot2<-strength.plot(avgnet1, astr5, shape = "ellipse") 


#####SECOND DAG: schizotypal traits, RF AND PSYCHOPAHOLOGY#####

##-------------------- data import and data manipulation -----------------------
DAG2 <- read_sav("data2.sav")

View(DAG2)

names(DAG2) <- c("Positive schizotypal", "Social disorganization", "Uncertainty",
 "Emotional problems","Conduct problems",
 "Peer problems","Hiperactivity","Anhedonia")


netdata1 <- as.data.frame(apply(DAG2, 2, as.numeric)) ## convert to numerics


## --------------- Bayesian network schizotypal, RF, SDQ -------------------

Bayeisannetwork1 <- hc(netdata1, restart = 50, perturb = 100) ## hc gives directed graph

Bayeisannetwork1
bnlearn::score(Bayeisannetwork1, data = netdata1) ## global network score
astr1 <- arc.strength(Bayeisannetwork1, netdata1, "bic-g") ## connection strength
astr1[order(astr1[,3]), ] ## sorted edge strength from strongest to weakest
dev.new()

bnplot1<-strength.plot(Bayeisannetwork1,astr1, shape = "ellipse")

## Learn 1000 network structures (keep the number of restarts and perturbations considerablly low)

set.seed(123)
bootnet1 <- boot.strength(netdata1, R = 1000, algorithm = "hc", 
 algorithm.args = list(restart = 5, perturb = 10), debug = TRUE)
head(bootnet1)

## filter the ones with a strength larger than 0.85 and a direction probability > 0.5

bootnet1[bootnet1$strength > 0.85 & bootnet1$direction > 0.5, ]

## net1: build the average network using a 0.85 threshold
avgnet2 <- averaged.network(bootnet1, threshold = 0.85)
avgnet2
bnlearn::score(avgnet2, data = netdata1)
astr1 <- arc.strength(avgnet2, netdata1, "bic-g")
dev.new()
bnplot2<-strength.plot(avgnet2, astr1, shape = "ellipse")


## use 0.85 threshold, edge strenghts are determined by direction probability
boottab3 <- bootnet1[bootnet1$strength > 0.85 & bootnet1$direction > 0.5, ] 
boottab3
astr6 <- boottab3  
astr6$strength <- astr6$direction  

bnplot3<-strength.plot(avgnet2, astr6, shape = "ellipse")
